# Supplementary material for: A dynamic analysis of the relationship between investor sentiment and stock market realized volatility: Evidence from China
Source: PLoS One. 2020 Dec 4;15(12):e0243080. doi: 10.1371/journal.pone.0243080 (PMC7717912; doi:10.1371/journal.pone.0243080)
Supplement: S1 Data — (XLSX) [file pone.0243080.s003.xlsx]

## Sheet: ProxyVariables
	INR (Thousand)	SMT (100 million)	TURN	FUND (100 million)	SVI (monthly average)
2013-01-31	378.3	1153.86	2.53	925.063	20674
2013-02-28	353.8	1359.57	2.79	703.57	17722.9
2013-03-29	851.1	1596.94	1.7	1407.76	20022.7
2013-04-26	299.1	1728.82	1.86	830.098	15120.9
2013-05-31	423.3	2155.96	2.89	683.301	15804.5
2013-06-28	368.1	2165.6	2.03	1463.68	18929.4
2013-07-31	319	2272.87	2.01	879.628	20322.4
2013-08-30	399.2	2461.81	3.25	932.773	17166.3
2013-09-30	393.8	2788.28	1.86	1118.06	14462.8
2013-10-31	292.6	3066.07	2.05	1576.26	15205.5
2013-11-29	477.2	3190.4	3.12	502.259	15760.2
2013-12-31	361.4	3377.3	2.01	1350.73	15595.5
2014-01-30	370.5	3336.3	2.11	1024.02	15817.9
2014-02-28	510	3690.6	2.68	1486.72	16083.3
2014-03-31	620.9	3778.03	1.71	1555.02	18260.9
2014-04-30	368.1	3787.74	1.4	1131.22	16673.8
2014-05-30	287.3	3767.17	1.8	682.465	17290.6
2014-06-30	416.9	3883.22	2.53	712.701	15774.9
2014-07-31	455.4	4251.55	2.58	1176.04	20789.9
2014-08-29	749.2	5003.99	2	1962.99	29552.3
2014-09-30	875.4	5839.34	2.94	1548.64	37974.3
2014-10-31	825.9	6711.18	3.25	2036.5	36163.5
2014-11-28	1083.5	7886.1	4.09	1749.75	45657.7
2014-12-31	2981.4	9800.11	2.43	2926.25	116905
2015-01-30	1974.2	10665.4	2.61	1809.67	100238
2015-02-27	1118.8	10911.1	3.13	550.302	66599.8
2015-03-31	4192.7	14077.1	5.25	2815.62	112161
2015-04-30	13623.6	17337	4.54	4047.58	207778
2015-05-29	4158.7	19595.5	7.04	2556.87	262444
2015-06-30	4403.7	19311.3	6.77	5163.27	439660
2015-07-31	2287.2	12614.1	5.28	4837.13	569495
2015-08-31	1267.9	9980.8	4.77	5049.02	377135
2015-09-30	1183.8	8543.88	2.89	3737.01	242617
2015-10-30	1066.8	9734.85	4.83	3187.49	158766
2015-11-30	1374.7	11271.4	5.52	6547.24	187826
2015-12-31	1514.6	11065.1	3.51	5028.14	158714
2016-01-29	1350.7	8399.15	3.01	4171	215636
2016-02-29	1042.1	7879.93	3.16	3028.62	140501
2016-03-31	1998.3	8138.28	4.31	2836.87	167495
2016-04-29	1957.5	7939.71	2.42	4779.34	130277
2016-05-31	1269.2	7660.96	4	2315.85	129112
2016-06-30	1269.5	7885.62	3.69	3193.32	124112
2016-07-29	1609.8	8008.56	2.42	4778.06	126184
2016-08-31	1851.7	8347.58	2.58	3365.25	125300
2016-09-30	2201.1	8053.71	1.94	3865.85	96161.9
2016-10-31	1202	8421.64	2.72	2612.8	75039.4
2016-11-30	1578.7	9022.8	2.67	5268.79	105527
2016-12-30	1674.2	8677.01	2.09	5589.4	103980
2017-01-26	780.7	7892.84	1.77	2608.47	68251
2017-02-28	1455.6	8278.63	2.87	3073.33	78160.1
2017-03-31	2569	8386.15	2.84	5343.61	86540.7
2017-04-28	1283.2	8267.91	2.48	4184.97	75133.2
2017-05-31	1157.9	7907.79	2.76	3565.13	86309
2017-06-30	1416.5	8000.88	2.24	2262.84	81580.7
2017-07-31	1126.2	8193.64	2.55	2768.09	71966.8
2017-08-31	1308.3	8606.02	3.47	4206.08	72846.8
2017-09-29	1618	8815.97	2.6	5401.29	67462.4
2017-10-31	833.9	9088.27	2.43	3901.97	51978.8
2017-11-30	1141.9	9355.48	2.03	5258.17	80450.8
2017-12-29	1181.5	9332.16	2.19	2721.26	70893.4
2018-01-31	1049.6	9612.34	2.66	4437.9	74325.8
2018-02-28	722.5	8865.76	2.3	2758.22	77628.9
2018-03-30	1756.5	8915.11	3.33	3569.43	83766.3
2018-04-27	968.9	8764.02	2.44	3837.25	73948.6
2018-05-31	1103.1	8808.7	2.64	3333.32	75130
2018-06-30	1030.8	8187.67	2.62	2722.61	88567.6
2018-07-31	1098.2	7941.51	1.78	2731.75	89840.9
2018-08-31	1070.6	7637.72	1.52	2804.91	95090.2
2018-09-30	909.9	7328.05	1.61	1038.09	62071.9
2018-10-31	908.3	6860.48	2.24	1937.88	113710
2018-11-30	1049.7	6858.97	1.97	2691.88	103003
2018-12-31	853.4	6731.07	1.82	2225.94	89483.8
2019-01-31	1023.7	6302.49	1.95	1896.84	86695.2
2019-02-28	996.5	6963.49	3.49	763.259	92410.6
2019-03-31	2024.8	7980.98	3.73	5759.85	161458
2019-04-30	1531.1	8307.71	2.31	7001.96	154932
2019-05-31	1152.6	7984.01	2.62	3316.78	151461
2019-06-30	1055.8	7883.01	2.48	2425.44	90991.7
2019-07-31	1084.9	7863.97	2.07	3070.41	83427.4
2019-08-31	986.2	8017.59	2.88	2689.2	103248
2019-09-30	962.8	8212.73	1.99	3618.44	97309.1
2019-10-31	793.8	8365.99	2.3	2650.04	75802.4
2019-11-30	826.5	8352.29	1.68	2429.75	92871.6

## Sheet: StockIndices
	SSE	CHINEXT	SZSME
2013-01-04	2276.99	705.34	4172.74
2013-01-07	2285.36	718.11	4205.12
2013-01-08	2276.07	733.14	4270.25
2013-01-09	2275.34	734.51	4312.19
2013-01-10	2283.66	741.18	4337.44
2013-01-11	2243	731.59	4272.7
2013-01-14	2311.74	760.55	4458.1
2013-01-15	2325.68	778.6	4548.86
2013-01-16	2309.5	774.49	4554.52
2013-01-17	2284.91	768.31	4502.45
2013-01-18	2317.07	787.39	4566.37
2013-01-21	2328.22	792.6	4556.99
2013-01-22	2315.14	775.14	4488.15
2013-01-23	2320.91	778.48	4494.84
2013-01-24	2302.6	757.87	4401.51
2013-01-25	2291.3	762.85	4399.36
2013-01-28	2346.5	784.76	4489.93
2013-01-29	2358.98	791.67	4524.99
2013-01-30	2382.48	783.68	4513.25
2013-01-31	2385.42	776.01	4471.13
2013-02-01	2419.02	782.36	4499.35
2013-02-04	2428.15	771.9	4440.97
2013-02-05	2433.13	780.98	4507.66
2013-02-06	2434.48	791.26	4544.56
2013-02-07	2418.53	805.59	4615.93
2013-02-08	2432.4	823.03	4680.38
2013-02-18	2421.56	835.28	4668.71
2013-02-19	2382.91	819.71	4583.08
2013-02-20	2397.18	850.86	4687.99
2013-02-21	2325.95	839.3	4603.36
2013-02-22	2314.16	838.76	4599.5
2013-02-25	2325.82	855.69	4649.52
2013-02-26	2293.34	851.22	4579.8
2013-02-27	2313.22	846.09	4576.44
2013-02-28	2365.59	861.1	4656.51
2013-03-01	2359.51	884.89	4706.83
2013-03-04	2273.4	863.5	4577.63
2013-03-05	2326.31	888.1	4708.96
2013-03-06	2347.18	902.9	4784.67
2013-03-07	2324.29	877.34	4702.45
2013-03-08	2318.61	864.7	4647.4
2013-03-11	2310.59	869.15	4671.15
2013-03-12	2286.6	839.84	4548.35
2013-03-13	2263.97	834.05	4518.12
2013-03-14	2270.28	842.04	4564.71
2013-03-15	2278.4	853.91	4578.31
2013-03-18	2240.02	852.12	4511.8
2013-03-19	2257.43	842.69	4516.68
2013-03-20	2317.38	866.27	4646.13
2013-03-21	2324.24	882.73	4699.43
2013-03-22	2328.28	882	4723.53
2013-03-25	2326.72	881.76	4730.95
2013-03-26	2297.67	876.36	4711.27
2013-03-27	2301.26	882.75	4704.58
2013-03-28	2236.3	867.51	4610.57
2013-03-29	2236.62	866.46	4614.6
2013-04-01	2234.4	877	4611.9
2013-04-02	2227.74	845.16	4498.44
2013-04-03	2225.29	835.14	4478.41
2013-04-08	2211.59	853.48	4538.68
2013-04-09	2225.77	861.99	4570.2
2013-04-10	2226.13	850.53	4549.87
2013-04-11	2219.55	847.78	4519.63
2013-04-12	2206.78	846.61	4497.9
2013-04-15	2181.94	836.34	4437.33
2013-04-16	2194.84	846.05	4489.08
2013-04-17	2193.8	867.51	4561.43
2013-04-18	2197.6	873.48	4571.72
2013-04-19	2244.64	892.21	4658.77
2013-04-22	2242.17	916.02	4692.58
2013-04-23	2184.54	893.79	4561.81
2013-04-24	2218.32	923.41	4665.75
2013-04-25	2199.31	903.63	4573.56
2013-04-26	2177.91	889.38	4481.2
2013-05-02	2174.12	913.65	4503.34
2013-05-03	2205.5	939.21	4594.76
2013-05-06	2231.17	958.02	4694.29
2013-05-07	2235.57	957.44	4679.17
2013-05-08	2246.3	980.08	4732.11
2013-05-09	2232.97	992.16	4742.63
2013-05-10	2246.83	988.3	4750.96
2013-05-13	2241.92	995.11	4765.58
2013-05-14	2217.01	976.33	4710.4
2013-05-15	2224.8	1012.66	4804.2
2013-05-16	2251.8	1009.53	4853.74
2013-05-17	2282.87	1023.4	4935.78
2013-05-20	2299.99	1051.65	5022
2013-05-21	2305.11	1073.58	5125.66
2013-05-22	2302.4	1039.81	5069.29
2013-05-23	2275.67	1042.9	5067.58
2013-05-24	2288.53	1073.78	5157.08
2013-05-27	2293.08	1089.72	5194.15
2013-05-28	2321.32	1059	5157.45
2013-05-29	2324.02	1065.96	5196.07
2013-05-30	2317.75	1073.87	5198.16
2013-05-31	2300.59	1073.02	5131.98
2013-06-03	2299.25	1052.14	5069.23
2013-06-04	2272.42	1022.46	4958.83
2013-06-05	2270.93	1032.76	4990.17
2013-06-06	2242.11	1022.13	4921.61
2013-06-07	2210.9	1030.14	4843.13
2013-06-13	2148.35	1029.28	4719.62
2013-06-14	2162.04	1068.15	4857.52
2013-06-17	2156.22	1073.69	4875.24
2013-06-18	2159.29	1072.93	4864.48
2013-06-19	2143.45	1067.63	4856.44
2013-06-20	2084.02	1029.53	4683.81
2013-06-21	2073.09	1025.5	4674.72
2013-06-24	1963.23	971.45	4375.6
2013-06-25	1959.51	984.75	4391.74
2013-06-26	1951.49	1038.98	4536.06
2013-06-27	1950.01	1022.5	4454.26
2013-06-28	1979.21	1011.66	4456.56
2013-07-01	1995.24	1055.84	4583.06
2013-07-02	2006.56	1083.25	4671.04
2013-07-03	1994.27	1104.58	4712.5
2013-07-04	2006.1	1087.9	4701.72
2013-07-05	2007.2	1057.27	4650.12
2013-07-08	1958.27	1030.6	4470.55
2013-07-09	1965.45	1050.72	4470.47
2013-07-10	2008.13	1068.86	4591.29
2013-07-11	2072.99	1080.78	4719.75
2013-07-12	2039.49	1096.3	4691.33
2013-07-15	2059.39	1139.57	4819.08
2013-07-16	2065.72	1143.19	4882.22
2013-07-17	2044.92	1129.48	4780.9
2013-07-18	2023.4	1127.97	4747.66
2013-07-19	1992.65	1116.01	4680.66
2013-07-22	2004.76	1153.77	4745.65
2013-07-23	2043.88	1178.59	4888.48
2013-07-24	2033.33	1203.31	4921.46
2013-07-25	2021.17	1150.39	4817.64
2013-07-26	2010.85	1158.35	4782.7
2013-07-29	1976.31	1136.98	4682.08
2013-07-30	1990.06	1124.1	4627.23
2013-07-31	1993.8	1134.02	4623.88
2013-08-01	2029.07	1190.11	4795.01
2013-08-02	2029.42	1188.85	4825.27
2013-08-05	2050.48	1202.83	4925.77
2013-08-06	2060.5	1211.78	5005.67
2013-08-07	2046.78	1175.7	4935.08
2013-08-08	2044.9	1185.95	4984.29
2013-08-09	2052.24	1172.52	4964.26
2013-08-12	2101.28	1161.87	5023.42
2013-08-13	2106.16	1172.33	5038.91
2013-08-14	2100.14	1180.66	5016.32
2013-08-15	2081.88	1167.09	4939.04
2013-08-16	2068.45	1132.09	4808.74
2013-08-19	2085.6	1171.4	4902.77
2013-08-20	2072.59	1175.78	4883.64
2013-08-21	2072.96	1181.34	4922.52
2013-08-22	2067.12	1197.13	4933.46
2013-08-23	2057.46	1219.82	4951.9
2013-08-26	2096.47	1238.17	5054.6
2013-08-27	2103.57	1250.75	5063.17
2013-08-28	2101.3	1228	4982.21
2013-08-29	2097.23	1226.3	4946.65
2013-08-30	2098.38	1185.15	4861.34
2013-09-02	2098.45	1210.19	4935.49
2013-09-03	2123.11	1234.59	5012.88
2013-09-04	2127.62	1236.35	4993.32
2013-09-05	2122.43	1267.26	4994.27
2013-09-06	2139.99	1282.75	5014.07
2013-09-09	2212.52	1275.91	5049.29
2013-09-10	2237.98	1263.59	5051.37
2013-09-11	2241.27	1220.7	4964.75
2013-09-12	2255.6	1220.63	4975.71
2013-09-13	2236.22	1253.45	5030.85
2013-09-16	2231.4	1278.8	5085.88
2013-09-17	2185.56	1269.36	5028.36
2013-09-18	2191.85	1289.64	5050.7
2013-09-23	2221.04	1326.09	5214.92
2013-09-24	2207.53	1328.4	5289.64
2013-09-25	2198.51	1323.04	5223.76
2013-09-26	2155.81	1306.34	5147.11
2013-09-27	2160.03	1323.76	5164.75
2013-09-30	2174.67	1367.91	5234.51
2013-10-08	2198.2	1387.66	5319.49
2013-10-09	2211.77	1415.83	5342.55
2013-10-10	2190.93	1378.15	5344.48
2013-10-11	2228.15	1379.9	5349.93
2013-10-14	2237.77	1393.6	5394.9
2013-10-15	2233.41	1389.75	5338.73
2013-10-16	2193.07	1335.1	5231.05
2013-10-17	2188.54	1322.99	5217.19
2013-10-18	2193.78	1349.94	5255.55
2013-10-21	2229.24	1400.97	5392.02
2013-10-22	2210.65	1350.47	5330.77
2013-10-23	2183.11	1311.23	5190.31
2013-10-24	2164.32	1295.93	5155.05
2013-10-25	2132.96	1269.17	5011.1
2013-10-28	2133.87	1279.05	4997.73
2013-10-29	2128.86	1261.68	4950.53
2013-10-30	2160.46	1273.29	5000.92
2013-10-31	2141.61	1235.56	4889.05
2013-11-01	2149.56	1221.96	4864.49
2013-11-04	2149.63	1222.46	4902.63
2013-11-05	2157.24	1260.03	4977.68
2013-11-06	2139.61	1241.79	4921.73
2013-11-07	2129.4	1224.05	4854.4
2013-11-08	2106.13	1211.11	4788
2013-11-11	2109.47	1212.69	4836.46
2013-11-12	2126.77	1228.35	4857.01
2013-11-13	2087.94	1212.08	4773.16
2013-11-14	2100.51	1249.67	4841.9
2013-11-15	2135.83	1269.05	4918.33
2013-11-18	2197.22	1291.15	5012.17
2013-11-19	2193.12	1298.17	5011.5
2013-11-20	2206.61	1299.26	5036.88
2013-11-21	2205.77	1298.95	5030.11
2013-11-22	2196.38	1295.07	5001.69
2013-11-25	2186.11	1293.8	4971.62
2013-11-26	2183.07	1291.85	4979.07
2013-11-27	2201.07	1329.48	5054.41
2013-11-28	2219.37	1336.66	5100.33
2013-11-29	2220.5	1366.83	5121.59
2013-12-02	2207.37	1253.93	4874.23
2013-12-03	2222.67	1255.33	4976.5
2013-12-04	2251.76	1240.29	5046.01
2013-12-05	2247.06	1202.07	5004.12
2013-12-06	2237.11	1206.78	4994.73
2013-12-09	2238.2	1241.72	5026.14
2013-12-10	2237.49	1231.92	5042.57
2013-12-11	2204.17	1244.51	5003.93
2013-12-12	2202.8	1279.32	5039.92
2013-12-13	2196.07	1278.14	5052.44
2013-12-16	2160.86	1279.96	4971.17
2013-12-17	2151.08	1267.67	4949.34
2013-12-18	2148.28	1256	4959.82
2013-12-19	2127.79	1256.08	4922.08
2013-12-20	2084.79	1253.71	4879.13
2013-12-23	2089.71	1242.81	4872.98
2013-12-24	2092.91	1258.82	4906.8
2013-12-25	2106.35	1288.34	4958.75
2013-12-26	2073.1	1269.54	4866.79
2013-12-27	2101.25	1294.3	4946.53
2013-12-30	2097.53	1307.99	4950.13
2013-12-31	2115.98	1304.44	4979.86
2014-01-02	2109.39	1333	5059.37
2014-01-03	2083.14	1352.84	5068.63
2014-01-06	2045.71	1323.33	4950.75
2014-01-07	2047.32	1352.28	4988.5
2014-01-08	2044.34	1405.02	5019.88
2014-01-09	2027.62	1380.24	4944.61
2014-01-10	2013.3	1353.3	4860.31
2014-01-13	2009.56	1362.79	4828.99
2014-01-14	2026.84	1400.92	4901.99
2014-01-15	2023.35	1415.32	4962.51
2014-01-16	2023.7	1395.16	4931.82
2014-01-17	2004.95	1395.51	4866.13
2014-01-20	1991.25	1372.74	4816.95
2014-01-21	2008.31	1407.15	4873.89
2014-01-22	2051.75	1431.74	4985.27
2014-01-23	2042.18	1461.53	5020.46
2014-01-24	2054.39	1484.43	5103.42
2014-01-27	2033.3	1477.67	5082.95
2014-01-28	2038.51	1471.34	5046.24
2014-01-29	2049.91	1496.53	5086.29
2014-01-30	2033.08	1495.98	5030.2
2014-02-07	2044.5	1532.69	5111.62
2014-02-10	2086.07	1553.42	5292.07
2014-02-11	2103.67	1527.15	5268.3
2014-02-12	2109.96	1539.97	5327.76
2014-02-13	2098.4	1485.13	5254.31
2014-02-14	2115.85	1515.78	5330.34
2014-02-17	2135.42	1558.62	5412.61
2014-02-18	2119.07	1545.34	5386.63
2014-02-19	2142.55	1544.4	5413.6
2014-02-20	2138.78	1515.16	5300.11
2014-02-21	2113.69	1519.67	5280.11
2014-02-24	2076.69	1540.03	5265.81
2014-02-25	2034.22	1472.69	5046.87
2014-02-26	2041.25	1465.99	5059.19
2014-02-27	2047.35	1414.66	4941.47
2014-02-28	2056.3	1434.89	5029.2
2014-03-03	2075.24	1465.14	5098.2
2014-03-04	2071.47	1460.45	5049.99
2014-03-05	2053.08	1464.58	5044.42
2014-03-06	2059.58	1462.53	5021.32
2014-03-07	2057.91	1460.61	4995.11
2014-03-10	1999.06	1407.07	4818.26
2014-03-11	2001.16	1395.81	4813.81
2014-03-12	1997.69	1399.27	4792.52
2014-03-13	2019.11	1436.86	4863.89
2014-03-14	2004.34	1434.02	4834.75
2014-03-17	2023.67	1477.42	4919.85
2014-03-18	2025.2	1485.64	4932.34
2014-03-19	2021.73	1466.22	4859.6
2014-03-20	1993.48	1417.66	4708.72
2014-03-21	2047.62	1419.84	4801.26
2014-03-24	2066.28	1397.29	4786.35
2014-03-25	2067.31	1394.82	4779.61
2014-03-26	2063.67	1417.61	4810.63
2014-03-27	2046.59	1367.96	4713.44
2014-03-28	2041.71	1330.5	4610.32
2014-03-31	2033.31	1327.8	4595.02
2014-04-01	2047.46	1355.05	4678.19
2014-04-02	2058.99	1327.98	4684.21
2014-04-03	2043.7	1326.18	4701.69
2014-04-04	2058.83	1346.74	4761.04
2014-04-08	2098.28	1351.18	4809.48
2014-04-09	2105.24	1370.46	4844.38
2014-04-10	2134.3	1381.14	4861.79
2014-04-11	2130.54	1363.9	4830.51
2014-04-14	2131.54	1372.73	4854.64
2014-04-15	2101.6	1369.89	4804.72
2014-04-16	2105.12	1359.3	4799.91
2014-04-17	2098.89	1367.59	4817.32
2014-04-18	2097.75	1377.42	4824.03
2014-04-21	2065.83	1363.85	4752.89
2014-04-22	2072.83	1336.19	4726.44
2014-04-23	2067.38	1326.44	4728.16
2014-04-24	2057.03	1319.51	4669.26
2014-04-25	2036.52	1291.9	4584.17
2014-04-28	2003.49	1257.26	4478.17
2014-04-29	2020.34	1266.54	4528.6
2014-04-30	2026.36	1283.21	4552.27
2014-05-05	2027.35	1302.15	4598.17
2014-05-06	2028.04	1316.86	4645.01
2014-05-07	2010.08	1290.03	4558.12
2014-05-08	2015.27	1279.84	4541.25
2014-05-09	2011.14	1258.58	4496.46
2014-05-12	2052.87	1278.28	4610.82
2014-05-13	2050.73	1276.24	4600.15
2014-05-14	2047.91	1278.66	4603.16
2014-05-15	2024.97	1253.88	4503.61
2014-05-16	2026.5	1226.47	4499.78
2014-05-19	2005.18	1228.37	4465.45
2014-05-20	2008.12	1244.65	4479.8
2014-05-21	2024.95	1257.8	4537.46
2014-05-22	2021.29	1269.51	4537.2
2014-05-23	2034.57	1296	4584.83
2014-05-26	2041.48	1320.76	4626.21
2014-05-27	2034.56	1306.28	4610.85
2014-05-28	2050.23	1338.97	4688.58
2014-05-29	2040.59	1314.21	4635.4
2014-05-30	2039.21	1318.13	4651.8
2014-06-03	2038.31	1319.63	4655.33
2014-06-04	2024.83	1321.72	4595.69
2014-06-05	2040.88	1355.48	4645.29
2014-06-06	2029.96	1350.45	4652.06
2014-06-09	2030.5	1326.68	4622.08
2014-06-10	2052.53	1353.87	4691.19
2014-06-11	2054.95	1367.39	4706.57
2014-06-12	2051.71	1363.74	4693.72
2014-06-13	2070.72	1382.73	4745.71
2014-06-16	2085.98	1395.61	4781.89
2014-06-17	2066.7	1377.43	4728.66
2014-06-18	2055.52	1363.99	4706.47
2014-06-19	2023.73	1320.66	4583.37
2014-06-20	2026.67	1333.98	4631.57
2014-06-23	2024.36	1361.28	4671.12
2014-06-24	2033.93	1369.44	4696.49
2014-06-25	2025.5	1358.71	4662.86
2014-06-26	2038.68	1386.27	4731.82
2014-06-27	2036.51	1388.82	4740.34
2014-06-30	2048.33	1404.71	4794.72
2014-07-01	2050.38	1411.74	4830.74
2014-07-02	2059.42	1419.94	4844.4
2014-07-03	2063.23	1422.6	4860.9
2014-07-04	2059.38	1411.64	4845.65
2014-07-07	2059.93	1393.89	4822.63
2014-07-08	2064.02	1410.73	4846.97
2014-07-09	2038.61	1384.58	4749.74
2014-07-10	2038.34	1363.88	4697.57
2014-07-11	2046.96	1359.34	4712.54
2014-07-14	2066.65	1367.07	4752.61
2014-07-15	2070.36	1341.27	4748.45
2014-07-16	2067.28	1318.62	4706.24
2014-07-17	2055.59	1312.81	4667.88
2014-07-18	2059.07	1305.92	4669.83
2014-07-21	2054.48	1306.97	4683.73
2014-07-22	2075.48	1329.35	4731.04
2014-07-23	2078.49	1293.09	4693.43
2014-07-24	2105.06	1271.88	4666.43
2014-07-25	2126.61	1285.77	4713.95
2014-07-28	2177.95	1314.53	4816.37
2014-07-29	2183.19	1331.76	4892.17
2014-07-30	2181.24	1342.74	4915.37
2014-07-31	2201.56	1344.54	4950.72
2014-08-01	2185.3	1325.94	4889.85
2014-08-04	2223.33	1329.82	4949.5
2014-08-05	2219.95	1360.69	4989.4
2014-08-06	2217.47	1365.74	5020.48
2014-08-07	2187.67	1362.03	4969.08
2014-08-08	2194.43	1377.45	4994.17
2014-08-11	2224.65	1397.78	5065.89
2014-08-12	2221.59	1396.44	5082.4
2014-08-13	2222.88	1384.31	5078.18
2014-08-14	2206.47	1380.3	5038.03
2014-08-15	2226.73	1392.45	5106.48
2014-08-18	2239.47	1428.74	5187.89
2014-08-19	2245.33	1436.4	5206.46
2014-08-20	2240.21	1427.4	5212.3
2014-08-21	2230.46	1447.88	5224.58
2014-08-22	2240.81	1461.72	5257.88
2014-08-25	2229.27	1443.81	5224.19
2014-08-26	2207.11	1411.15	5150.58
2014-08-27	2209.47	1420.54	5193.9
2014-08-28	2195.82	1403.8	5135.34
2014-08-29	2217.2	1424.47	5203.03
2014-09-01	2235.51	1452.84	5290.37
2014-09-02	2266.05	1465.03	5349.62
2014-09-03	2288.63	1477.67	5391.29
2014-09-04	2306.86	1495.51	5427.9
2014-09-05	2326.43	1489.84	5449.02
2014-09-09	2326.53	1494.02	5475.1
2014-09-10	2318.3	1504.91	5478.8
2014-09-11	2311.68	1513.01	5458.45
2014-09-12	2331.95	1524.12	5510.35
2014-09-15	2339.14	1526.14	5552.7
2014-09-16	2296.55	1473.13	5339.49
2014-09-17	2307.89	1479.12	5377.79
2014-09-18	2315.93	1490.79	5398.32
2014-09-19	2329.45	1499.12	5440.26
2014-09-22	2289.87	1483.35	5358.46
2014-09-23	2309.72	1500.99	5420.47
2014-09-24	2343.57	1517.42	5480.56
2014-09-25	2345.1	1508.42	5489.72
2014-09-26	2347.72	1511.36	5509.83
2014-09-29	2357.71	1526.18	5564.71
2014-09-30	2363.87	1540.87	5604.8
2014-10-08	2382.79	1557.57	5666.82
2014-10-09	2389.37	1561.17	5676.32
2014-10-10	2374.54	1554.22	5640.93
2014-10-13	2366.01	1548.33	5600.07
2014-10-14	2359.48	1539.12	5577.21
2014-10-15	2373.67	1545.62	5611.54
2014-10-16	2356.5	1526.56	5525.43
2014-10-17	2341.18	1511.05	5479.35
2014-10-20	2356.73	1532.38	5555.47
2014-10-21	2339.66	1517.48	5517.56
2014-10-22	2326.55	1504.55	5469.07
2014-10-23	2302.42	1477.84	5402.81
2014-10-24	2302.28	1477.59	5410.86
2014-10-27	2290.44	1492.01	5440.91
2014-10-28	2337.87	1522.05	5539.44
2014-10-29	2373.03	1530.08	5575.71
2014-10-30	2391.08	1525.77	5568.54
2014-10-31	2420.18	1513.27	5557.58
2014-11-03	2430.97	1529.89	5575.47
2014-11-04	2430.74	1516.4	5523.68
2014-11-05	2420.4	1512.49	5514.62
2014-11-06	2425.81	1532.52	5549.18
2014-11-07	2419.15	1522.63	5495.87
2014-11-10	2473.18	1514.82	5533.83
2014-11-11	2470.59	1461.51	5370.03
2014-11-12	2494.28	1475.75	5421.58
2014-11-13	2486.67	1442.86	5314.68
2014-11-14	2479.19	1441.21	5324.23
2014-11-17	2475.12	1471.69	5382.96
2014-11-18	2457.53	1481.86	5389.14
2014-11-19	2451.17	1505.55	5418.18
2014-11-20	2452.62	1494.59	5381.93
2014-11-21	2487.11	1504.83	5425.35
2014-11-24	2533.89	1507.81	5475.7
2014-11-25	2567.6	1541.92	5574.1
2014-11-26	2604.89	1554.22	5581.57
2014-11-27	2630.05	1563.41	5598.88
2014-11-28	2682.92	1570.85	5587.2
2014-12-01	2680.74	1552.31	5554.36
2014-12-02	2763.32	1565.42	5614.75
2014-12-03	2779.74	1604.45	5697.8
2014-12-04	2900.36	1621.85	5813.09
2014-12-05	2938.78	1581.91	5697.71
2014-12-08	3021.52	1567.16	5713.92
2014-12-09	2859.92	1504.62	5489
2014-12-10	2940.88	1572.69	5701.75
2014-12-11	2925.74	1587.67	5726.45
2014-12-12	2938.17	1623.57	5778.59
2014-12-15	2953.42	1657.5	5882.18
2014-12-16	3021.52	1649.58	5850.28
2014-12-17	3061.02	1644.21	5793.11
2014-12-18	3057.52	1634.05	5760.81
2014-12-19	3108.6	1596.81	5668.15
2014-12-22	3127.45	1517.93	5453.22
2014-12-23	3032.61	1496.53	5386
2014-12-24	2972.53	1519.8	5453.28
2014-12-25	3072.54	1529.47	5518.83
2014-12-26	3157.6	1536.08	5565.61
2014-12-29	3168.02	1499.4	5498.05
2014-12-30	3165.81	1460.11	5391.39
2014-12-31	3234.68	1471.76	5461.19
2015-01-05	3350.52	1464.77	5589.78
2015-01-06	3351.45	1539.83	5705.73
2015-01-07	3373.95	1523.39	5663.69
2015-01-08	3293.46	1541.89	5674.31
2015-01-09	3285.41	1553.24	5667.03
2015-01-12	3229.32	1586.12	5679.93
2015-01-13	3235.3	1601.17	5825.69
2015-01-14	3222.44	1588.01	5784.22
2015-01-15	3336.46	1586.34	5790.74
2015-01-16	3376.5	1639.56	5890.85
2015-01-19	3116.35	1630.07	5743.57
2015-01-20	3173.05	1700.85	5960.64
2015-01-21	3323.61	1722.58	6081.28
2015-01-22	3343.34	1744.04	6147.44
2015-01-23	3351.76	1697.29	6056.4
2015-01-26	3383.18	1739.79	6206.11
2015-01-27	3352.96	1743.68	6236.17
2015-01-28	3305.74	1731.41	6166.51
2015-01-29	3262.3	1711.37	6138.39
2015-01-30	3210.36	1680.58	6046.61
2015-02-02	3128.3	1696.83	6022.82
2015-02-03	3204.91	1750.91	6190.7
2015-02-04	3174.13	1757.74	6164.86
2015-02-05	3136.53	1774.31	6151.99
2015-02-06	3075.91	1730.97	6025.35
2015-02-09	3095.12	1708.85	5994.96
2015-02-10	3141.59	1747.68	6141.68
2015-02-11	3157.7	1772.85	6224.94
2015-02-12	3173.42	1788.81	6259.53
2015-02-13	3203.83	1825.49	6358.96
2015-02-16	3222.36	1896.63	6546.48
2015-02-17	3246.91	1894.31	6568.07
2015-02-25	3228.84	1876.75	6516.07
2015-02-26	3298.36	1880.39	6568.74
2015-02-27	3310.3	1928.04	6630.63
2015-03-02	3336.28	1986.99	6738.64
2015-03-03	3263.05	1961.74	6645.02
2015-03-04	3279.53	2009.83	6764.73
2015-03-05	3248.48	2014.79	6802.25
2015-03-06	3241.19	1951.4	6640.89
2015-03-09	3302.41	1994.39	6736.91
2015-03-10	3286.07	2045.32	6870.97
2015-03-11	3290.9	2035.83	6841.92
2015-03-12	3349.32	2018.13	6830.31
2015-03-13	3372.91	2069.07	6932.04
2015-03-16	3449.3	2142.67	7193.21
2015-03-17	3502.85	2137.46	7221.13
2015-03-18	3577.3	2182.92	7358.89
2015-03-19	3582.27	2183.88	7373.49
2015-03-20	3617.32	2213.77	7423.81
2015-03-23	3687.73	2293.65	7671.22
2015-03-24	3691.41	2357.97	7765.89
2015-03-25	3660.73	2385.01	7900.5
2015-03-26	3682.09	2291.79	7748.86
2015-03-27	3691.1	2323.82	7877.51
2015-03-30	3786.57	2290.48	7945.12
2015-03-31	3747.9	2335.17	8005.86
2015-04-01	3810.29	2404.91	8233.14
2015-04-02	3825.78	2475.33	8384.18
2015-04-03	3863.93	2510.16	8476.14
2015-04-07	3961.38	2556.7	8596.27
2015-04-08	3994.81	2488.16	8428.14
2015-04-09	3957.53	2496.49	8280.24
2015-04-10	4034.31	2552.83	8519.19
2015-04-13	4121.71	2577.78	8715.12
2015-04-14	4135.56	2558.85	8663.16
2015-04-15	4084.16	2441.74	8340.27
2015-04-16	4194.82	2484.33	8450.19
2015-04-17	4287.3	2463.99	8442.21
2015-04-20	4217.08	2424.85	8214.04
2015-04-21	4293.62	2566.09	8532.52
2015-04-22	4398.49	2634.93	8775.93
2015-04-23	4414.51	2706.19	8886.08
2015-04-24	4393.69	2734.75	8889.79
2015-04-27	4527.4	2747.5	8935.34
2015-04-28	4476.21	2687.97	8637.2
2015-04-29	4476.62	2797.52	8798.15
2015-04-30	4441.65	2857.89	8777.18
2015-05-04	4480.46	2845.25	8812.72
2015-05-05	4298.71	2783.44	8570.62
2015-05-06	4229.27	2846.56	8615.4
2015-05-07	4112.21	2806.05	8542.09
2015-05-08	4205.92	2973.6	8937.74
2015-05-11	4333.58	3146.83	9404.14
2015-05-12	4401.22	3250.3	9597.21
2015-05-13	4375.76	3192.15	9725.19
2015-05-14	4378.31	3141.59	9706.71
2015-05-15	4308.69	3145.34	9632.98
2015-05-18	4283.49	3278.48	9929.35
2015-05-19	4417.55	3322.77	10196.3
2015-05-20	4446.29	3406.28	10387.2
2015-05-21	4529.42	3527.41	10856.3
2015-05-22	4657.6	3516.63	10929.2
2015-05-25	4813.8	3467.92	11141
2015-05-26	4910.9	3618.23	11564.4
2015-05-27	4941.71	3628.67	11580.7
2015-05-28	4620.27	3432.98	10851.6
2015-05-29	4611.74	3542.84	10972.1
2015-06-01	4828.74	3718.75	11500.1
2015-06-02	4910.53	3901.54	11896.2
2015-06-03	4909.98	3982.25	11788.5
2015-06-04	4947.1	3943.47	11678.8
2015-06-05	5023.1	3885.83	11718.2
2015-06-08	5131.88	3704.55	11530.8
2015-06-09	5113.53	3705.54	11503.9
2015-06-10	5106.04	3834.7	11746.2
2015-06-11	5121.59	3862.14	11934.7
2015-06-12	5166.35	3899.71	11996.5
2015-06-15	5062.99	3696.03	11702.6
2015-06-16	4887.43	3590.67	11230.7
2015-06-17	4967.9	3741.36	11385.4
2015-06-18	4785.36	3504.55	10897.7
2015-06-19	4478.36	3314.98	10273.5
2015-06-23	4576.49	3393.94	10463
2015-06-24	4690.15	3383.4	10585.6
2015-06-25	4527.78	3206.38	10160.6
2015-06-26	4192.87	2920.7	9306.02
2015-06-29	4053.03	2689.76	8690.82
2015-06-30	4277.22	2858.61	9232.48
2015-07-01	4053.7	2759.41	8879.52
2015-07-02	3912.77	2649.32	8440.76
2015-07-03	3686.92	2605.28	8068.07
2015-07-06	3775.91	2493.83	8028.18
2015-07-07	3727.12	2352.01	7531.18
2015-07-08	3507.19	2364.05	7427.09
2015-07-09	3709.33	2435.75	7677.21
2015-07-10	3877.8	2535.89	8001.47
2015-07-13	3970.39	2683.07	8390.79
2015-07-14	3924.49	2726.05	8555.76
2015-07-15	3805.7	2590.03	8117.24
2015-07-16	3823.18	2627.08	8277.1
2015-07-17	3957.35	2783.32	8742.15
2015-07-20	3992.11	2848.3	8890.12
2015-07-21	4017.68	2882.9	8999.72
2015-07-22	4026.04	2897.37	9059.05
2015-07-23	4123.92	2967.95	9260.39
2015-07-24	4070.91	2897.82	9075.25
2015-07-27	3725.56	2683.45	8370.61
2015-07-28	3663	2581.96	8250.61
2015-07-29	3789.17	2693.87	8611.22
2015-07-30	3705.77	2561.19	8306.54
2015-07-31	3663.73	2539.84	8336.12
2015-08-03	3622.91	2399.27	8233.48
2015-08-04	3756.54	2546.16	8609.32
2015-08-05	3694.57	2502.04	8472.72
2015-08-06	3661.54	2480.93	8388.8
2015-08-07	3744.21	2576.99	8605.33
2015-08-10	3928.42	2706.72	8955.17
2015-08-11	3927.91	2698.91	8924.76
2015-08-12	3886.32	2622.19	8807.99
2015-08-13	3954.56	2684.26	9012.3
2015-08-14	3965.33	2674.02	9043.35
2015-08-17	3993.67	2666.29	9103.32
2015-08-18	3748.16	2504.17	8514.9
2015-08-19	3794.11	2570.69	8684.99
2015-08-20	3664.29	2508.82	8436.47
2015-08-21	3507.74	2341.95	8009.03
2015-08-24	3209.91	2152.61	7391.45
2015-08-25	2964.97	1990.71	6856.56
2015-08-26	2927.29	1890.04	6676.21
2015-08-27	3083.59	1959.49	6933.05
2015-08-28	3232.35	2082.12	7293.46
2015-08-31	3205.99	1996.87	7133.33
2015-09-01	3166.62	1889.49	6860.53
2015-09-02	3160.17	1855.03	6849.94
2015-09-07	3080.42	1893.52	6787.74
2015-09-08	3170.45	2001.16	7013.54
2015-09-09	3243.09	2071.72	7214.29
2015-09-10	3197.89	2039.12	7067.4
2015-09-11	3200.23	2060.5	7094.41
2015-09-14	3114.8	1906.21	6583.04
2015-09-15	3005.17	1797.56	6241.24
2015-09-16	3152.26	1926.25	6667.58
2015-09-17	3086.06	1933.3	6559.54
2015-09-18	3097.92	1983.3	6615.4
2015-09-21	3156.54	2079.06	6865.58
2015-09-22	3185.62	2078.72	6941.16
2015-09-23	3115.89	2077.99	6861.67
2015-09-24	3142.69	2106.59	6939.56
2015-09-25	3092.35	2020.97	6708.31
2015-09-28	3100.76	2122.26	6850.12
2015-09-29	3038.14	2098.57	6743.21
2015-09-30	3052.78	2082.67	6779.7
2015-10-08	3143.36	2190.31	7038.19
2015-10-09	3183.15	2216.66	7133.52
2015-10-12	3287.66	2316.78	7428.18
2015-10-13	3293.23	2342.04	7480.37
2015-10-14	3262.44	2305	7399.97
2015-10-15	3338.07	2404.53	7628.35
2015-10-16	3391.35	2449.03	7710.47
2015-10-19	3386.7	2433.6	7703.73
2015-10-20	3425.33	2511.16	7875.64
2015-10-21	3320.68	2344.74	7411.86
2015-10-22	3368.74	2458.14	7671.76
2015-10-23	3412.43	2538.38	7823.71
2015-10-26	3429.58	2527.48	7889.24
2015-10-27	3434.34	2563.96	7928.63
2015-10-28	3375.2	2485.24	7724.01
2015-10-29	3387.31	2485.28	7771.86
2015-10-30	3382.56	2478.28	7795.92
2015-11-02	3325.08	2432.04	7647
2015-11-03	3316.7	2429.27	7630.68
2015-11-04	3459.64	2584.32	8039.35
2015-11-05	3522.82	2564.72	8032.87
2015-11-06	3590.03	2661.41	8265.5
2015-11-09	3646.88	2724.62	8406.66
2015-11-10	3640.49	2746.61	8443.87
2015-11-11	3650.25	2804.68	8554.57
2015-11-12	3632.9	2783.3	8534.12
2015-11-13	3580.84	2710.16	8345.63
2015-11-16	3606.96	2797.16	8513.26
2015-11-17	3604.79	2717.05	8447.52
2015-11-18	3568.47	2661.17	8266.7
2015-11-19	3617.06	2770.75	8519.07
2015-11-20	3630.5	2800.15	8580.42
2015-11-23	3610.31	2770.58	8532.52
2015-11-24	3616.11	2816.05	8613.72
2015-11-25	3647.93	2897.57	8754.11
2015-11-26	3635.55	2833.2	8655.06
2015-11-27	3436.3	2649.55	8096.45
2015-11-30	3445.41	2672.58	8163.05
2015-12-01	3456.31	2655.35	8163.05
2015-12-02	3536.91	2613.26	8183.65
2015-12-03	3584.82	2708.12	8346.64
2015-12-04	3524.99	2692.16	8235.21
2015-12-07	3536.93	2738.15	8316.89
2015-12-08	3470.07	2691.66	8139.19
2015-12-09	3472.44	2667.91	8115.76
2015-12-10	3455.5	2695.51	8134.48
2015-12-11	3434.58	2671.29	8082.69
2015-12-14	3520.67	2709.27	8259.69
2015-12-15	3510.35	2745.7	8323.43
2015-12-16	3516.19	2763.11	8344.35
2015-12-17	3580	2835.7	8512.47
2015-12-18	3578.96	2830.26	8478.87
2015-12-21	3642.47	2829.92	8573.7
2015-12-22	3651.77	2839.85	8652.64
2015-12-23	3636.09	2783.94	8556.14
2015-12-24	3612.49	2795.78	8517.34
2015-12-25	3628	2794.73	8565.72
2015-12-28	3533.78	2735.49	8392.68
2015-12-29	3563.74	2749.82	8467.39
2015-12-30	3572.88	2779.51	8542.2
2015-12-31	3539.18	2714.05	8393.83
2016-01-04	3296.26	2491.24	7703.19
2016-01-05	3287.71	2416.73	7604.33
2016-01-06	3361.84	2468.37	7747.72
2016-01-07	3125	2256.52	7113.52
2016-01-08	3186.41	2248.99	7200.3
2016-01-11	3016.7	2106.36	6745.32
2016-01-12	3022.86	2147.53	6810.77
2016-01-13	2949.6	2059.78	6602.31
2016-01-14	3007.65	2175.01	6842.09
2016-01-15	2900.97	2112.9	6632.11
2016-01-18	2913.84	2174.93	6741.68
2016-01-19	3007.74	2241.7	6971.63
2016-01-20	2976.69	2204.65	6876.36
2016-01-21	2880.48	2112.4	6632.85
2016-01-22	2916.56	2149.59	6700.96
2016-01-25	2938.51	2158.82	6760.55
2016-01-26	2749.78	1994.05	6304.52
2016-01-27	2735.56	1997.47	6256.08
2016-01-28	2655.66	1906.46	6047.35
2016-01-29	2737.6	1994.07	6272.91
2016-02-01	2688.85	1992.7	6201.99
2016-02-02	2749.57	2075.29	6391.59
2016-02-03	2739.25	2090.51	6398.52
2016-02-04	2781.02	2126.64	6484.77
2016-02-05	2763.49	2096.99	6399.22
2016-02-15	2746.2	2116.84	6400.88
2016-02-16	2836.57	2201.93	6643.88
2016-02-17	2867.34	2215.34	6727.22
2016-02-18	2862.89	2190.91	6687.46
2016-02-19	2860.02	2211.01	6714.98
2016-02-22	2927.18	2245.56	6843.93
2016-02-23	2903.33	2218.12	6798.58
2016-02-24	2928.9	2203.74	6784.1
2016-02-25	2741.25	2037.14	6284.62
2016-02-26	2767.21	2014.92	6304.22
2016-02-29	2687.98	1880.15	5998.28
2016-03-01	2733.17	1934.92	6138.75
2016-03-02	2849.68	2017.6	6399.49
2016-03-03	2859.76	2007.08	6404.89
2016-03-04	2874.15	1907.04	6261.24
2016-03-07	2897.34	1953.33	6352.88
2016-03-08	2901.39	2002.19	6358.05
2016-03-09	2862.56	1970.81	6242.93
2016-03-10	2804.73	1936.97	6159.34
2016-03-11	2810.31	1934.87	6140.84
2016-03-14	2859.5	2023.13	6335.97
2016-03-15	2864.37	1996.92	6273.01
2016-03-16	2870.43	1977.54	6199.73
2016-03-17	2904.83	2087.29	6410.73
2016-03-18	2955.15	2177.87	6632.24
2016-03-21	3018.8	2227.03	6801.93
2016-03-22	2999.36	2221.7	6811.99
2016-03-23	3009.96	2259.11	6887.85
2016-03-24	2960.97	2219.77	6777.17
2016-03-25	2979.13	2216.09	6812.94
2016-03-28	2957.82	2199.69	6750.74
2016-03-29	2919.83	2152.55	6638.84
2016-03-30	3000.65	2248.78	6875.67
2016-03-31	3003.92	2238.29	6864.8
2016-04-01	3009.53	2205.37	6799.11
2016-04-05	3053.06	2279.52	6975.49
2016-04-06	3050.59	2297.04	7012.32
2016-04-07	3008.42	2248.68	6871.48
2016-04-08	2984.96	2229.93	6830.38
2016-04-11	3033.96	2283.14	6943.45
2016-04-12	3023.65	2264.02	6893.31
2016-04-13	3066.64	2294.01	6985.26
2016-04-14	3082.36	2324.39	7040.49
2016-04-15	3078.12	2309.68	7011.92
2016-04-18	3033.66	2265.59	6878.18
2016-04-19	3042.82	2272.52	6894.25
2016-04-20	2972.58	2145.24	6620.66
2016-04-21	2952.89	2110.16	6553.73
2016-04-22	2959.24	2136.92	6611.61
2016-04-25	2946.67	2126.83	6595.64
2016-04-26	2964.7	2155.7	6656.76
2016-04-27	2953.67	2146.61	6625.58
2016-04-28	2945.59	2155.23	6611.79
2016-04-29	2938.32	2138.74	6616.83
2016-05-03	2992.64	2217.23	6812.15
2016-05-04	2991.27	2211.02	6804.8
2016-05-05	2997.84	2224.1	6825.51
2016-05-06	2913.25	2129.19	6563.62
2016-05-09	2832.11	2053.6	6390.9
2016-05-10	2832.59	2054.22	6400.16
2016-05-11	2837.04	2034.93	6390.86
2016-05-12	2835.86	2034.57	6426.77
2016-05-13	2827.11	2025.22	6398.49
2016-05-16	2850.86	2057.86	6512.53
2016-05-17	2843.68	2081.44	6505.02
2016-05-18	2807.51	2020.48	6366.7
2016-05-19	2806.91	2037.4	6379.46
2016-05-20	2825.48	2065.3	6433.56
2016-05-23	2843.65	2098.23	6484.9
2016-05-24	2821.67	2075.51	6420.26
2016-05-25	2815.09	2067.25	6403.62
2016-05-26	2822.44	2086.01	6426.31
2016-05-27	2821.05	2069.89	6420.72
2016-05-30	2822.45	2058.52	6383.64
2016-05-31	2916.62	2159.8	6653.51
2016-06-01	2913.51	2168.82	6693.93
2016-06-02	2925.23	2188.56	6734.03
2016-06-03	2938.68	2204.97	6802.3
2016-06-06	2934.1	2199.3	6839.81
2016-06-07	2936.04	2196.73	6820.27
2016-06-08	2927.16	2186.54	6809.42
2016-06-13	2833.07	2054.71	6495.61
2016-06-14	2842.19	2058.31	6518.6
2016-06-15	2887.21	2128.8	6710.72
2016-06-16	2872.82	2101.42	6671.66
2016-06-17	2885.1	2122.89	6720.07
2016-06-20	2888.81	2119.63	6752.48
2016-06-21	2878.56	2092	6698.01
2016-06-22	2905.55	2144.82	6801.21
2016-06-23	2891.96	2137.49	6759.77
2016-06-24	2854.29	2127.36	6658.7
2016-06-27	2895.7	2191.81	6816.66
2016-06-28	2912.56	2216.71	6895.45
2016-06-29	2931.59	2209.79	6886.86
2016-06-30	2929.61	2227.79	6892.73
2016-07-01	2932.48	2211.18	6875.68
2016-07-04	2988.6	2248.71	6977.88
2016-07-05	3006.39	2246.02	6971.67
2016-07-06	3017.29	2241.56	6985.09
2016-07-07	3016.85	2233.92	6993.51
2016-07-08	2988.09	2239	6987.7
2016-07-11	2994.92	2218.59	6940.18
2016-07-12	3049.38	2247.35	7026.55
2016-07-13	3060.69	2285.37	7095.75
2016-07-14	3054.02	2293.08	7102.79
2016-07-15	3054.3	2263.78	7093.01
2016-07-18	3043.56	2249.87	7047.41
2016-07-19	3036.6	2273.72	7063.66
2016-07-20	3027.9	2268.53	7041.78
2016-07-21	3039.01	2265.13	7053.89
2016-07-22	3012.82	2250	7002.72
2016-07-25	3015.83	2245.89	7014.43
2016-07-26	3050.17	2279.55	7086.98
2016-07-27	2992	2155.39	6783.56
2016-07-28	2994.32	2139.74	6772.81
2016-07-29	2979.34	2122.41	6736.08
2016-08-01	2953.39	2099.18	6647.64
2016-08-02	2971.28	2113.21	6685.29
2016-08-03	2978.46	2108.31	6707.77
2016-08-04	2982.43	2129.65	6759.16
2016-08-05	2976.7	2109.06	6729.82
2016-08-08	3004.28	2130.59	6823.5
2016-08-09	3025.68	2154.5	6884.05
2016-08-10	3018.75	2137	6843.02
2016-08-11	3002.64	2103.4	6754.64
2016-08-12	3050.67	2123.84	6829.87
2016-08-15	3125.2	2193.21	6995.68
2016-08-16	3110.04	2201.1	7008.89
2016-08-17	3109.55	2208.2	7032.52
2016-08-18	3104.11	2201.59	7015.54
2016-08-19	3108.1	2204.56	7021.19
2016-08-22	3084.8	2167.4	6938.09
2016-08-23	3089.71	2174.16	6953.11
2016-08-24	3085.88	2192.17	6969.06
2016-08-25	3068.33	2180.66	6925.74
2016-08-26	3070.31	2189.75	6942.08
2016-08-29	3070.03	2193.2	6961.59
2016-08-30	3074.68	2195.53	6966.58
2016-08-31	3085.49	2191.76	6961.14
2016-09-01	3063.3	2181.33	6912.75
2016-09-02	3067.35	2170.86	6872.16
2016-09-05	3072.09	2182.69	6884.97
2016-09-06	3090.71	2222.84	7005.39
2016-09-07	3091.93	2212.05	6986.07
2016-09-08	3095.95	2223.47	6988.12
2016-09-09	3078.85	2202.97	6935.74
2016-09-12	3021.98	2145.56	6731.84
2016-09-13	3023.51	2145.87	6774.01
2016-09-14	3002.85	2144.56	6726.92
2016-09-19	3026.05	2165.21	6783.6
2016-09-20	3023	2158.43	6778.18
2016-09-21	3025.87	2162.13	6797.08
2016-09-22	3042.31	2168.42	6829.12
2016-09-23	3033.9	2156.51	6822.03
2016-09-26	2980.43	2122.9	6667.08
2016-09-27	2998.17	2140.8	6709.88
2016-09-28	2987.86	2139.63	6704.23
2016-09-29	2998.48	2146.18	6749.42
2016-09-30	3004.7	2149.9	6783.59
2016-10-10	3048.14	2208.47	6910.22
2016-10-11	3065.25	2210.86	6946.77
2016-10-12	3058.5	2209.69	6947.61
2016-10-13	3061.35	2208.57	6952.04
2016-10-14	3063.81	2194.23	6931.37
2016-10-17	3041.17	2167.86	6858.68
2016-10-18	3083.88	2198.14	6958.97
2016-10-19	3084.72	2184.91	6930.13
2016-10-20	3084.46	2193.25	6973.23
2016-10-21	3090.94	2181	6948.87
2016-10-24	3128.25	2200.8	7004.89
2016-10-25	3131.94	2200.21	7019.31
2016-10-26	3116.31	2184.49	6983.41
2016-10-27	3112.35	2182.48	6973.34
2016-10-28	3104.27	2165.43	6911.97
2016-10-31	3100.49	2159.76	6900.73
2016-11-01	3122.44	2176.45	6953.89
2016-11-02	3102.73	2146.4	6894.83
2016-11-03	3128.94	2153.19	6926.24
2016-11-04	3125.32	2145.23	6895.16
2016-11-07	3133.33	2130.3	6882.83
2016-11-08	3147.89	2150.3	6928.48
2016-11-09	3128.37	2123.85	6852
2016-11-10	3171.28	2143.32	6924.45
2016-11-11	3196.04	2147.11	6941.25
2016-11-14	3210.37	2161.69	6947.36
2016-11-15	3206.99	2179.3	6970.82
2016-11-16	3205.06	2182.47	6991.64
2016-11-17	3208.45	2163.04	6966.58
2016-11-18	3192.86	2157.96	6928.97
2016-11-21	3218.15	2152.6	6929.68
2016-11-22	3248.35	2177.65	6961.13
2016-11-23	3241.14	2165.71	6937.36
2016-11-24	3241.74	2146.63	6891.44
2016-11-25	3261.94	2167.53	6921.69
2016-11-28	3277	2166.05	6934.94
2016-11-29	3282.92	2160.35	6922.47
2016-11-30	3250.03	2183.05	6902.1
2016-12-01	3273.31	2181.93	6931.15
2016-12-02	3243.84	2143.45	6858.43
2016-12-05	3204.71	2143.88	6832.56
2016-12-06	3199.65	2122.26	6855.36
2016-12-07	3222.24	2134.99	6890.19
2016-12-08	3215.37	2114.71	6877.19
2016-12-09	3232.88	2099.89	6831.71
2016-12-12	3152.97	1984.4	6526.36
2016-12-13	3155.04	1985.04	6550.17
2016-12-14	3140.53	1963.08	6493.11
2016-12-15	3117.68	1975.85	6503.86
2016-12-16	3122.98	1998.11	6543.18
2016-12-19	3118.08	1980.41	6514.1
2016-12-20	3102.88	1982.3	6496.57
2016-12-21	3137.43	1991.7	6544.35
2016-12-22	3139.56	1986.27	6543.94
2016-12-23	3110.15	1964.54	6497.71
2016-12-26	3122.57	1974.01	6521.26
2016-12-27	3114.66	1968.62	6510.43
2016-12-28	3102.24	1957.15	6492.37
2016-12-29	3096.1	1959.24	6470.37
2016-12-30	3103.64	1962.06	6472.23
2017-01-03	3135.92	1963.26	6510.91
2017-01-04	3158.79	1991.57	6600.2
2017-01-05	3165.41	1983.97	6587.13
2017-01-06	3154.32	1965.03	6520.05
2017-01-09	3171.24	1961.62	6546.61
2017-01-10	3161.67	1951.68	6531.1
2017-01-11	3136.75	1937.55	6481.31
2017-01-12	3119.29	1930.14	6415.37
2017-01-13	3112.76	1899.94	6324.51
2017-01-16	3103.43	1830.85	6146.85
2017-01-17	3108.77	1867.87	6215.17
2017-01-18	3113.01	1845.79	6206.26
2017-01-19	3101.3	1844.14	6186.37
2017-01-20	3123.14	1880.75	6265.49
2017-01-23	3136.77	1887.32	6296.35
2017-01-24	3142.55	1861.22	6275.08
2017-01-25	3149.55	1870.7	6300.31
2017-01-26	3159.17	1886.23	6341.38
2017-02-03	3140.17	1876.76	6335.56
2017-02-06	3156.98	1900.45	6381.61
2017-02-07	3153.09	1889.13	6362.21
2017-02-08	3166.98	1903.63	6414.75
2017-02-09	3183.18	1914.08	6445.23
2017-02-10	3196.7	1904.69	6442.28
2017-02-13	3216.84	1913.68	6499.69
2017-02-14	3217.93	1909.4	6504.99
2017-02-15	3212.99	1892.36	6449.05
2017-02-16	3229.62	1897.63	6499.05
2017-02-17	3202.08	1882.87	6465.45
2017-02-20	3239.96	1894.96	6546.25
2017-02-21	3253.33	1921.08	6596.76
2017-02-22	3261.22	1919.97	6628.92
2017-02-23	3251.38	1925.95	6627.87
2017-02-24	3253.43	1938.44	6635.27
2017-02-27	3228.66	1926.77	6600.16
2017-02-28	3241.73	1927.16	6625.6
2017-03-01	3246.93	1931.97	6640.58
2017-03-02	3230.03	1920.4	6623.81
2017-03-03	3218.31	1928.29	6679.28
2017-03-06	3233.87	1962.77	6752.41
2017-03-07	3242.41	1977.85	6761.63
2017-03-08	3240.67	1964.63	6720.37
2017-03-09	3216.75	1953.94	6676.27
2017-03-10	3212.76	1950.01	6718.11
2017-03-13	3237.02	1970.88	6808.17
2017-03-14	3239.33	1958.02	6791.67
2017-03-15	3241.76	1957.82	6786.82
2017-03-16	3268.94	1966.73	6839.94
2017-03-17	3237.45	1949.66	6759.8
2017-03-20	3250.81	1953.82	6762.07
2017-03-21	3261.61	1961.06	6800.83
2017-03-22	3245.22	1948.58	6786.08
2017-03-23	3248.55	1948.37	6809.97
2017-03-24	3269.45	1965.14	6861.22
2017-03-27	3266.96	1947.53	6829.63
2017-03-28	3252.95	1944.36	6811.28
2017-03-29	3241.31	1929.2	6793.75
2017-03-30	3210.24	1893.7	6676.77
2017-03-31	3222.51	1907.34	6745.68
2017-04-05	3270.3	1943.16	6861.79
2017-04-06	3281	1944.23	6872.64
2017-04-07	3286.62	1946.05	6882.71
2017-04-10	3269.39	1912.45	6831.55
2017-04-11	3288.97	1917.63	6856.09
2017-04-12	3273.83	1897.51	6807.76
2017-04-13	3275.96	1910.48	6853.58
2017-04-14	3244.48	1887.46	6774.89
2017-04-17	3222.17	1868.28	6756.2
2017-04-18	3196.71	1848.2	6736.96
2017-04-19	3170.69	1845.38	6702.94
2017-04-20	3172.1	1850.39	6729.15
2017-04-21	3173.15	1839.01	6691.46
2017-04-24	3129.53	1809.91	6545.84
2017-04-25	3134.57	1818.87	6594.21
2017-04-26	3140.85	1820.48	6640.8
2017-04-27	3152.19	1842.92	6642.05
2017-04-28	3154.66	1850.73	6640.18
2017-05-02	3143.71	1850.85	6622.17
2017-05-03	3135.35	1840.45	6592.93
2017-05-04	3127.37	1838.1	6575.57
2017-05-05	3103.04	1818.19	6493.18
2017-05-08	3078.61	1788.71	6409.54
2017-05-09	3080.53	1802.49	6448.75
2017-05-10	3052.78	1771.32	6399.52
2017-05-11	3061.5	1772.41	6407.04
2017-05-12	3083.51	1774.63	6403.11
2017-05-15	3090.23	1778.64	6460.51
2017-05-16	3112.96	1814.94	6599.34
2017-05-17	3104.44	1822.64	6567.88
2017-05-18	3090.14	1813.51	6515.76
2017-05-19	3090.63	1801.08	6496.08
2017-05-22	3075.68	1788.08	6481.61
2017-05-23	3061.95	1758.23	6422.46
2017-05-24	3064.08	1776.28	6460.3
2017-05-25	3107.83	1777.69	6485.86
2017-05-26	3110.06	1759.63	6442.21
2017-05-31	3117.18	1763.73	6444.75
2017-06-01	3102.62	1728.49	6384.63
2017-06-02	3105.54	1745.93	6420.93
2017-06-05	3091.66	1761.25	6469.52
2017-06-06	3102.13	1766.39	6509.93
2017-06-07	3140.32	1799.85	6654.13
2017-06-08	3150.33	1794.75	6654.58
2017-06-09	3158.4	1796.13	6695.29
2017-06-12	3139.88	1775.55	6640.79
2017-06-13	3153.74	1795.63	6729.57
2017-06-14	3130.67	1790.64	6680.06
2017-06-15	3132.49	1816.26	6724.23
2017-06-16	3123.17	1810.05	6704.95
2017-06-19	3144.37	1816.4	6725.08
2017-06-20	3140.01	1820.98	6743.41
2017-06-21	3156.21	1824.69	6818.4
2017-06-22	3147.45	1798.38	6753.98
2017-06-23	3157.87	1807.43	6823.53
2017-06-26	3185.44	1821.28	6930.8
2017-06-27	3191.2	1819.93	6924.58
2017-06-28	3173.2	1808.2	6873.76
2017-06-29	3188.06	1813.55	6939.66
2017-06-30	3192.43	1818.07	6946.43
2017-07-03	3195.91	1835.99	6936.58
2017-07-04	3182.8	1829.51	6896.35
2017-07-05	3207.13	1836.63	6968.92
2017-07-06	3212.44	1839	6966.82
2017-07-07	3217.96	1835.44	6971.46
2017-07-10	3212.63	1803.25	6932.05
2017-07-11	3203.04	1783.91	6887.39
2017-07-12	3197.54	1786.75	6892.51
2017-07-13	3218.16	1778.86	6905.94
2017-07-14	3222.42	1745.57	6916.64
2017-07-17	3176.47	1656.43	6721.52
2017-07-18	3187.57	1667.49	6723.31
2017-07-19	3230.98	1684.77	6881.14
2017-07-20	3244.86	1688.61	6935.01
2017-07-21	3237.98	1690.15	6956.81
2017-07-24	3250.6	1686.44	6963.35
2017-07-25	3243.69	1688.09	6920.45
2017-07-26	3247.68	1681.31	6882.67
2017-07-27	3249.78	1742.19	6957.4
2017-07-28	3253.24	1734.07	6995.56
2017-07-31	3273.03	1736.3	7054.96
2017-08-01	3292.64	1741.07	7070.7
2017-08-02	3285.06	1724.83	7053.9
2017-08-03	3272.93	1733.12	6989.86
2017-08-04	3262.08	1719.62	6913.45
2017-08-07	3279.46	1732.43	6960.84
2017-08-08	3281.87	1762.42	6975.62
2017-08-09	3275.57	1763.05	7000.95
2017-08-10	3261.75	1753.67	6994.76
2017-08-11	3208.54	1742.14	6892.32
2017-08-14	3237.36	1793.48	7079.92
2017-08-15	3251.26	1798.57	7129.65
2017-08-16	3246.45	1825.19	7174.27
2017-08-17	3268.43	1833.4	7197.91
2017-08-18	3268.72	1821.8	7163.48
2017-08-21	3286.91	1829.22	7213.47
2017-08-22	3290.23	1814.92	7197.3
2017-08-23	3287.71	1807.37	7179.6
2017-08-24	3271.51	1795.74	7125.78
2017-08-25	3331.52	1812.88	7196.63
2017-08-28	3362.65	1842.83	7299.12
2017-08-29	3365.23	1831.59	7274.99
2017-08-30	3363.63	1838.63	7305.33
2017-08-31	3360.81	1849.38	7326.76
2017-09-01	3367.12	1865.25	7383.46
2017-09-04	3379.84	1883.62	7438.85
2017-09-05	3384.32	1885.16	7481.02
2017-09-06	3385.39	1902.86	7486.27
2017-09-07	3365.5	1890.38	7441.96
2017-09-08	3365.24	1885.27	7448.77
2017-09-11	3376.42	1896.38	7537.53
2017-09-12	3379.49	1884.48	7547.99
2017-09-13	3384.15	1888.43	7566.77
2017-09-14	3371.43	1879.25	7517.13
2017-09-15	3353.62	1875.63	7488.37
2017-09-18	3362.86	1894.8	7567.67
2017-09-19	3356.84	1880.3	7503.86
2017-09-20	3366	1892.67	7597
2017-09-21	3357.81	1872.77	7571.29
2017-09-22	3352.53	1866.42	7525.4
2017-09-25	3341.55	1843.62	7452.47
2017-09-26	3343.58	1839.46	7451.77
2017-09-27	3345.27	1854.94	7522.08
2017-09-28	3339.64	1854.73	7523.37
2017-09-29	3348.94	1866.98	7561.78
2017-10-09	3374.38	1889.84	7652.52
2017-10-10	3382.99	1917.46	7694.9
2017-10-11	3388.28	1901.55	7728.69
2017-10-12	3386.1	1899.99	7708.99
2017-10-13	3390.52	1926.07	7784.13
2017-10-16	3378.47	1882.69	7739.66
2017-10-17	3372.04	1876.99	7726.54
2017-10-18	3381.79	1868.16	7756.07
2017-10-19	3370.17	1862.61	7716.25
2017-10-20	3378.65	1880.21	7752.53
2017-10-23	3380.7	1898.76	7797.58
2017-10-24	3388.25	1901.69	7815.38
2017-10-25	3396.9	1913.26	7853.79
2017-10-26	3407.57	1910.72	7856.87
2017-10-27	3416.81	1896.22	7820.66
2017-10-30	3390.34	1855.99	7746.61
2017-10-31	3393.34	1869.79	7827.09
2017-11-01	3395.91	1872.75	7812.03
2017-11-02	3383.31	1847.57	7794.38
2017-11-03	3371.74	1832.97	7756.58
2017-11-06	3388.17	1850.3	7848.91
2017-11-07	3413.57	1859.07	7925.86
2017-11-08	3415.46	1866.14	7902.17
2017-11-09	3427.79	1884.11	8001.8
2017-11-10	3432.67	1900.63	8068.46
2017-11-13	3447.84	1906.44	8153.39
2017-11-14	3429.55	1896.72	8059.14
2017-11-15	3402.52	1868.08	7893.46
2017-11-16	3399.25	1878.26	7958.32
2017-11-17	3382.91	1833.9	7801.45
2017-11-20	3392.4	1859.75	7966.21
2017-11-21	3410.5	1856.96	8083.17
2017-11-22	3430.46	1853.38	8034.08
2017-11-23	3352.99	1794.78	7748.83
2017-11-24	3353.82	1782.66	7731.24
2017-11-27	3322.23	1760.9	7553.44
2017-11-28	3333.66	1793.87	7676.27
2017-11-29	3337.86	1787.38	7657.15
2017-11-30	3317.19	1770.3	7553.3
2017-12-01	3317.62	1804.62	7645.37
2017-12-04	3309.62	1797.77	7628.29
2017-12-05	3303.68	1758.59	7483.9
2017-12-06	3293.97	1784.31	7537.11
2017-12-07	3272.05	1776.99	7435.59
2017-12-08	3289.99	1792.16	7544.59
2017-12-11	3322.2	1816.98	7694.67
2017-12-12	3280.81	1798.69	7653.83
2017-12-13	3303.04	1806.09	7711.41
2017-12-14	3292.44	1794.34	7669.86
2017-12-15	3266.14	1783.97	7586.94
2017-12-18	3267.92	1780.64	7503
2017-12-19	3296.54	1798.5	7581.72
2017-12-20	3287.61	1782.41	7539.72
2017-12-21	3300.06	1789.74	7650.54
2017-12-22	3297.06	1779.34	7615.2
2017-12-25	3280.84	1755.81	7537.57
2017-12-26	3306.12	1758.82	7550.35
2017-12-27	3275.78	1745.24	7457.46
2017-12-28	3296.39	1745.02	7494.51
2017-12-29	3307.17	1752.65	7554.86
2018-01-02	3348.33	1769.67	7632.63
2018-01-03	3369.11	1795.38	7727.67
2018-01-04	3385.71	1794.61	7766.77
2018-01-05	3391.75	1801.42	7715.8
2018-01-08	3409.48	1806.16	7719.08
2018-01-09	3413.9	1803.59	7749.52
2018-01-10	3421.83	1791.08	7719.43
2018-01-11	3425.34	1804.23	7781.15
2018-01-12	3428.94	1785.71	7755.69
2018-01-15	3410.49	1732.62	7599.96
2018-01-16	3436.59	1729.6	7610.68
2018-01-17	3444.67	1742.03	7550.33
2018-01-18	3474.75	1738	7550.41
2018-01-19	3487.86	1728.14	7560.67
2018-01-22	3501.36	1768.21	7685.19
2018-01-23	3546.5	1767.83	7723.27
2018-01-24	3559.47	1813.28	7738.55
2018-01-25	3548.31	1810.83	7713.6
2018-01-26	3558.13	1816.8	7675.4
2018-01-29	3523	1799.77	7534.56
2018-01-30	3488.01	1782.4	7522.69
2018-01-31	3480.83	1735.06	7420.66
2018-02-01	3446.98	1697.39	7225.88
2018-02-02	3462.08	1702.43	7291.82
2018-02-05	3487.5	1688.27	7222.96
2018-02-06	3370.65	1598.12	6912.98
2018-02-07	3309.26	1616.4	6858.31
2018-02-08	3262.05	1641.43	7011.22
2018-02-09	3129.85	1592.51	6795.81
2018-02-12	3154.12	1648.07	7029.77
2018-02-13	3184.96	1648.58	7054.73
2018-02-14	3199.16	1646.77	7087.03
2018-02-22	3268.56	1677.76	7270.95
2018-02-23	3289.02	1668.83	7285.17
2018-02-26	3329.57	1729.15	7488.43
2018-02-27	3292.07	1743.54	7443.55
2018-02-28	3259.41	1753.63	7477.26
2018-03-01	3273.75	1789.85	7581.89
2018-03-02	3254.53	1772.01	7456.25
2018-03-05	3256.93	1795.69	7481.86
2018-03-06	3289.64	1797.61	7555.12
2018-03-07	3271.67	1785.27	7468.98
2018-03-08	3288.41	1793.22	7521.22
2018-03-09	3307.17	1856.46	7665.17
2018-03-12	3326.7	1882.41	7781.58
2018-03-13	3310.24	1872.68	7699.05
2018-03-14	3291.38	1841.29	7631.72
2018-03-15	3291.11	1848.71	7651.02
2018-03-16	3269.88	1821.32	7563.5
2018-03-19	3279.25	1842.92	7581.28
2018-03-20	3290.64	1864.62	7579.72
2018-03-21	3280.95	1829.91	7529.62
2018-03-22	3263.48	1817.23	7465.55
2018-03-23	3152.76	1726.02	7160.37
2018-03-26	3133.72	1780.61	7282.92
2018-03-27	3166.65	1844.69	7457.67
2018-03-28	3122.29	1835.15	7338.64
2018-03-29	3160.53	1842.19	7361.46
2018-03-30	3168.9	1900.48	7443.59
2018-04-02	3163.18	1900.25	7396.41
2018-04-03	3136.63	1872.47	7345.32
2018-04-04	3131.11	1836.81	7280.35
2018-04-09	3138.29	1841.65	7250.82
2018-04-10	3190.32	1835.52	7345.91
2018-04-11	3208.08	1834.63	7376.13
2018-04-12	3180.16	1826.89	7320.69
2018-04-13	3159.05	1824.59	7292.32
2018-04-16	3110.65	1838.71	7260.85
2018-04-17	3066.8	1783.74	7041.31
2018-04-18	3091.4	1822.26	7124.23
2018-04-19	3117.38	1820.28	7183.22
2018-04-20	3071.54	1782.81	7065.41
2018-04-23	3068.01	1753.05	6977.44
2018-04-24	3128.93	1806.86	7114.48
2018-04-25	3117.97	1819.41	7114.16
2018-04-26	3075.03	1781.28	6940.68
2018-04-27	3082.23	1805.6	6998.77
2018-05-02	3081.18	1801.57	7038.24
2018-05-03	3100.86	1826.79	7104.13
2018-05-04	3091.03	1814.86	7129.33
2018-05-07	3136.65	1852.34	7254.61
2018-05-08	3161.5	1856.87	7299.26
2018-05-09	3159.15	1855.81	7299.28
2018-05-10	3174.41	1865.36	7334.62
2018-05-11	3163.26	1834.78	7287.98
2018-05-14	3174.03	1830.98	7364.55
2018-05-15	3192.12	1858.01	7406.36
2018-05-16	3169.57	1846.68	7392.62
2018-05-17	3154.28	1831.21	7347
2018-05-18	3193.3	1836.75	7341.24
2018-05-21	3213.84	1862.48	7428.02
2018-05-22	3214.35	1876	7423.8
2018-05-23	3168.96	1845.97	7335.86
2018-05-24	3154.65	1838.4	7281.76
2018-05-25	3141.3	1804.55	7193.44
2018-05-28	3135.08	1796.91	7215.65
2018-05-29	3120.46	1773.65	7129.85
2018-05-30	3041.44	1726.22	6961.95
2018-05-31	3095.47	1743.74	7097.42
2018-06-01	3075.14	1709.55	7001.55
2018-06-04	3091.19	1702.93	6993.09
2018-06-05	3114.21	1746.11	7147.09
2018-06-06	3115.18	1743.25	7142.59
2018-06-07	3109.5	1730.38	7106.51
2018-06-08	3067.15	1711.52	7035.09
2018-06-11	3052.78	1688.62	6996.98
2018-06-12	3079.8	1712.77	7067.11
2018-06-13	3049.8	1685.9	6956.64
2018-06-14	3044.16	1673.32	6914.34
2018-06-15	3021.9	1641.66	6817.15
2018-06-19	2907.82	1547.15	6488.9
2018-06-20	2915.73	1563.79	6559.49
2018-06-21	2875.81	1521.68	6421.08
2018-06-22	2889.76	1549.66	6498.97
2018-06-25	2859.34	1538.57	6447.09
2018-06-26	2844.51	1564.92	6460.89
2018-06-27	2813.18	1546.23	6327.4
2018-06-28	2786.9	1543.66	6260.81
2018-06-29	2847.42	1606.72	6477.77
2018-07-02	2775.56	1588.37	6369.74
2018-07-03	2786.89	1607.12	6370.91
2018-07-04	2759.13	1565.61	6250.07
2018-07-05	2733.88	1532.68	6121.32
2018-07-06	2747.23	1541.31	6162.29
2018-07-09	2815.11	1581.93	6345.34
2018-07-10	2827.63	1592.98	6389.77
2018-07-11	2777.77	1563.01	6286.93
2018-07-12	2837.66	1614.63	6463.25
2018-07-13	2831.18	1618.46	6504.02
2018-07-16	2814.04	1616.91	6501.38
2018-07-17	2798.13	1621.63	6481.09
2018-07-18	2787.26	1607.88	6410.67
2018-07-19	2772.55	1590.06	6396.14
2018-07-20	2829.27	1609.55	6479.21
2018-07-23	2859.54	1620.97	6528.12
2018-07-24	2905.56	1629.61	6606.33
2018-07-25	2903.65	1632.32	6605.99
2018-07-26	2882.23	1606.12	6499.09
2018-07-27	2873.59	1594.57	6468.87
2018-07-30	2869.05	1559.64	6373.81
2018-07-31	2876.4	1561.26	6352.48
2018-08-01	2824.53	1541.86	6240.22
2018-08-02	2768.02	1510.09	6084.94
2018-08-03	2740.44	1481.61	5942
2018-08-06	2705.16	1440.8	5796.36
2018-08-07	2779.37	1479.44	5960
2018-08-08	2744.07	1447.76	5832.32
2018-08-09	2794.38	1497.61	6036.14
2018-08-10	2795.31	1511.71	6083.43
2018-08-13	2785.87	1531.34	6127.16
2018-08-14	2780.97	1518.49	6066.81
2018-08-15	2723.26	1478.51	5930.66
2018-08-16	2705.19	1463.87	5862.12
2018-08-17	2668.97	1434.31	5761.12
2018-08-20	2698.47	1435.69	5815.63
2018-08-21	2733.83	1456.97	5917
2018-08-22	2714.61	1439.55	5841.99
2018-08-23	2724.62	1455.5	5876.37
2018-08-24	2729.43	1450.09	5851.91
2018-08-27	2780.9	1493.43	6020.96
2018-08-28	2777.98	1493.11	6022.96
2018-08-29	2769.3	1481.19	5979.99
2018-08-30	2737.74	1457.92	5910.99
2018-08-31	2725.25	1435.2	5844.98
2018-09-03	2720.73	1443.69	5824.89
2018-09-04	2750.58	1455.5	5910.98
2018-09-05	2704.34	1430.24	5817.04
2018-09-06	2691.59	1422.87	5747.95
2018-09-07	2702.3	1425.23	5714.39
2018-09-10	2669.49	1390.82	5564.24
2018-09-11	2664.8	1395.17	5574.29
2018-09-12	2656.11	1385.8	5518.44
2018-09-13	2686.58	1391.28	5555.96
2018-09-14	2681.64	1366.57	5533.3
2018-09-17	2651.79	1349.78	5448.14
2018-09-18	2699.95	1377.3	5542.7
2018-09-19	2730.85	1392.4	5627.71
2018-09-20	2729.24	1387.62	5616.92
2018-09-21	2797.49	1411.12	5749.2
2018-09-25	2781.14	1405.81	5714.51
2018-09-26	2806.81	1420.75	5766.11
2018-09-27	2791.78	1400.36	5702.33
2018-09-28	2821.35	1411.34	5750.77
2018-10-08	2716.51	1353.67	5486.88
2018-10-09	2721.01	1345.95	5448.13
2018-10-10	2725.84	1346.71	5405.95
2018-10-11	2583.46	1261.88	5069.94
2018-10-12	2606.91	1268.41	5099.71
2018-10-15	2568.1	1250.22	5041.86
2018-10-16	2546.33	1216.69	4930.41
2018-10-17	2561.61	1231.86	4987.33
2018-10-18	2486.42	1205.03	4886.08
2018-10-19	2550.47	1249.89	5009.14
2018-10-22	2654.88	1314.95	5263.82
2018-10-23	2594.83	1292.06	5114.42
2018-10-24	2603.3	1284.1	5077.53
2018-10-25	2603.8	1273.6	5056.93
2018-10-26	2598.85	1263.19	5027.15
2018-10-29	2542.1	1250.48	4909.62
2018-10-30	2568.05	1259.95	4923.8
2018-10-31	2602.78	1275.57	4999.83
2018-11-01	2606.24	1286.33	5077.86
2018-11-02	2676.48	1348.28	5317.61
2018-11-05	2665.43	1348.88	5289.09
2018-11-06	2659.36	1349.11	5210.32
2018-11-07	2641.34	1345.77	5166.36
2018-11-08	2635.63	1329.59	5118.18
2018-11-09	2598.87	1322.83	5089.84
2018-11-12	2630.52	1368.79	5220.36
2018-11-13	2654.88	1392.06	5292.36
2018-11-14	2632.24	1385.73	5243.48
2018-11-15	2668.17	1405.25	5300.04
2018-11-16	2679.11	1403.28	5345.53
2018-11-19	2703.51	1394.4	5369.56
2018-11-20	2645.86	1355.33	5212.37
2018-11-21	2651.51	1363.03	5224.42
2018-11-22	2645.43	1353.92	5231.67
2018-11-23	2579.48	1308.74	5043.9
2018-11-26	2575.81	1304.56	5020.95
2018-11-27	2574.68	1315.43	5027.11
2018-11-28	2601.74	1341.08	5109.57
2018-11-29	2567.44	1312.72	5006
2018-11-30	2588.19	1329.39	5087.57
2018-12-03	2654.8	1372.79	5275.91
2018-12-04	2665.96	1378.75	5282.01
2018-12-05	2649.81	1381.77	5278.66
2018-12-06	2605.18	1345.76	5132.72
2018-12-07	2605.89	1341.02	5128.49
2018-12-10	2584.58	1326.85	5050.66
2018-12-11	2594.09	1338.08	5077.64
2018-12-12	2602.15	1338.73	5080.2
2018-12-13	2634.05	1348.5	5140.14
2018-12-14	2593.74	1310.46	5014.62
2018-12-17	2597.97	1299.18	4978.37
2018-12-18	2576.65	1293.34	4935.98
2018-12-19	2549.56	1268.81	4849.91
2018-12-20	2536.27	1278.16	4846.33
2018-12-21	2516.25	1270.3	4769.66
2018-12-24	2527.01	1284.33	4811.29
2018-12-25	2504.82	1273.45	4785.35
2018-12-26	2498.29	1264.07	4747.58
2018-12-27	2483.09	1248.08	4689.76
2018-12-28	2493.9	1250.53	4703.03
2019-01-02	2465.29	1228.77	4647.54
2019-01-03	2464.36	1214.5	4588.08
2019-01-04	2514.87	1245.16	4716.47
2019-01-07	2533.09	1268.06	4814.22
2019-01-08	2526.46	1263.51	4813.6
2019-01-09	2544.35	1262.52	4845.79
2019-01-10	2535.1	1258.99	4838.24
2019-01-11	2553.83	1261.56	4863.63
2019-01-14	2535.77	1246	4819.7
2019-01-15	2570.35	1266.28	4905.2
2019-01-16	2570.42	1267.31	4893.05
2019-01-17	2559.64	1251.41	4850.2
2019-01-18	2596.01	1269.51	4926.27
2019-01-21	2610.51	1274.79	4960.96
2019-01-22	2579.7	1252.24	4890.78
2019-01-23	2581	1251.13	4887.24
2019-01-24	2591.69	1265.16	4920.11
2019-01-25	2601.72	1265.49	4945.27
2019-01-28	2596.98	1259.74	4954.63
2019-01-29	2594.25	1243.59	4904.71
2019-01-30	2575.58	1230.82	4842.97
2019-01-31	2584.57	1227.99	4836.61
2019-02-01	2618.23	1271.28	5004.49
2019-02-11	2653.9	1316.1	5174.37
2019-02-12	2671.89	1332.27	5224.81
2019-02-13	2721.07	1357.67	5334.67
2019-02-14	2719.7	1361.94	5378.74
2019-02-15	2682.39	1357.84	5313.99
2019-02-18	2754.36	1413.6	5540.07
2019-02-19	2755.65	1406.04	5534.39
2019-02-20	2761.22	1408.38	5565.94
2019-02-21	2751.8	1412.54	5552.57
2019-02-22	2804.23	1456.3	5688.88
2019-02-25	2961.28	1536.37	5985.31
2019-02-26	2941.52	1546.99	5964.78
2019-02-27	2953.82	1520.42	5881.48
2019-02-28	2940.95	1535.68	5893.69
2019-03-01	2994.01	1567.87	5939.92
2019-03-04	3027.58	1619.71	6074.02
2019-03-05	3054.25	1676.57	6215.88
2019-03-06	3102.1	1700.5	6274.22
2019-03-07	3106.42	1692.42	6244.14
2019-03-08	2969.86	1654.49	6081.05
2019-03-11	3026.99	1727.8	6317.72
2019-03-12	3060.31	1773.43	6401.21
2019-03-13	3026.95	1693.86	6212.23
2019-03-14	2990.69	1650.19	6112.6
2019-03-15	3021.75	1662.62	6198.56
2019-03-18	3096.42	1707.06	6367.84
2019-03-19	3090.98	1708.87	6358.48
2019-03-20	3090.64	1687.9	6324.83
2019-03-21	3101.46	1703.85	6365.43
2019-03-22	3104.15	1693.87	6367.47
2019-03-25	3043.03	1668.84	6244.21
2019-03-26	2997.1	1630.19	6126.43
2019-03-27	3022.72	1637.77	6175.54
2019-03-28	2994.94	1626.82	6137.7
2019-03-29	3090.76	1693.55	6379.98
2019-04-01	3170.36	1760.89	6610.07
2019-04-02	3176.82	1754.16	6596.58
2019-04-03	3216.3	1768.18	6649.53
2019-04-04	3246.57	1777.26	6662.74
2019-04-08	3244.81	1739.66	6580.05
2019-04-09	3239.66	1741.17	6589.38
2019-04-10	3241.93	1726.64	6574.23
2019-04-11	3189.96	1691.1	6413.63
2019-04-12	3188.63	1695.73	6411.38
2019-04-15	3177.79	1666.9	6356.75
2019-04-16	3253.6	1697.53	6497.48
2019-04-17	3263.12	1717.44	6533.64
2019-04-18	3250.2	1704.55	6476.82
2019-04-19	3270.8	1715.8	6530.41
2019-04-22	3215.04	1697.51	6417.32
2019-04-23	3198.59	1683.8	6348.08
2019-04-24	3201.61	1718.85	6412.07
2019-04-25	3123.83	1669.98	6221.8
2019-04-26	3086.4	1657.82	6102.36
2019-04-29	3062.5	1615.62	6013.23
2019-04-30	3078.34	1623.78	6044.44
2019-05-06	2906.46	1494.89	5605.28
2019-05-07	2926.39	1504.16	5689.11
2019-05-08	2893.76	1481.87	5633.41
2019-05-09	2850.95	1469.48	5540.28
2019-05-10	2939.21	1533.87	5742.94
2019-05-13	2903.71	1503.07	5618.83
2019-05-14	2883.61	1494.6	5570.42
2019-05-15	2938.68	1528.69	5700.07
2019-05-16	2955.71	1533.67	5713.28
2019-05-17	2882.3	1478.75	5546.33
2019-05-20	2870.61	1469.31	5473.17
2019-05-21	2905.97	1493.72	5597.91
2019-05-22	2891.71	1488.63	5559.09
2019-05-23	2852.52	1451.25	5395.83
2019-05-24	2853	1443.75	5357.34
2019-05-27	2892.38	1491.95	5494.61
2019-05-28	2909.91	1505.16	5529.95
2019-05-29	2914.7	1497.89	5508.67
2019-05-30	2905.81	1485.24	5479.88
2019-05-31	2898.7	1483.66	5474.77
2019-06-03	2890.08	1468.98	5445.44
2019-06-04	2862.28	1456.27	5382.65
2019-06-05	2861.42	1451.18	5371.64
2019-06-06	2827.8	1416.06	5262.87
2019-06-10	2852.13	1431.34	5367.92
2019-06-11	2925.72	1487.35	5558.27
2019-06-12	2909.38	1473.9	5513.18
2019-06-13	2910.74	1479.83	5507.18
2019-06-14	2881.97	1453.96	5416.6
2019-06-17	2887.62	1442.35	5393.21
2019-06-18	2890.16	1455.75	5413.44
2019-06-19	2917.8	1469.99	5514.64
2019-06-20	2987.12	1498.01	5632.95
2019-06-21	3001.98	1523.81	5688.94
2019-06-24	3008.15	1514.47	5685.17
2019-06-25	2982.07	1498.47	5608.39
2019-06-26	2976.28	1504.55	5638.73
2019-06-27	2996.79	1525.24	5715.51
2019-06-28	2978.88	1511.51	5678.75
2019-07-01	3044.9	1568.16	5908.05
2019-07-02	3043.94	1570.51	5912.97
2019-07-03	3015.26	1544.36	5829.45
2019-07-04	3005.25	1532.74	5770.56
2019-07-05	3011.06	1547.74	5799.3
2019-07-08	2933.36	1506.66	5653.32
2019-07-09	2928.23	1517.79	5652.85
2019-07-10	2915.3	1510.44	5623.36
2019-07-11	2917.76	1514.2	5599.28
2019-07-12	2930.55	1518.07	5625.79
2019-07-15	2942.19	1547.47	5687.53
2019-07-16	2937.62	1545.27	5671.34
2019-07-17	2931.69	1550.22	5700.58
2019-07-18	2901.18	1524.48	5584.23
2019-07-19	2924.2	1541.98	5625.47
2019-07-22	2886.97	1515.97	5589.92
2019-07-23	2899.95	1534.93	5637.55
2019-07-24	2923.28	1553.72	5706.89
2019-07-25	2937.36	1566.08	5777.49
2019-07-26	2944.54	1561.86	5795.02
2019-07-29	2941.01	1566.52	5801.97
2019-07-30	2952.34	1580.13	5818.44
2019-07-31	2932.51	1570.39	5794.71
2019-08-01	2908.77	1573.87	5767.17
2019-08-02	2867.84	1556.74	5669.62
2019-08-05	2821.5	1531.37	5556.53
2019-08-06	2777.56	1507.91	5490.62
2019-08-07	2768.68	1500.25	5463.37
2019-08-08	2794.55	1522.97	5521.22
2019-08-09	2774.75	1507.71	5455.94
2019-08-12	2814.99	1539.91	5592.19
2019-08-13	2797.26	1524.36	5531.33
2019-08-14	2808.92	1536.66	5571.27
2019-08-15	2815.8	1555.77	5626.1
2019-08-16	2823.82	1567.99	5673.09
2019-08-19	2883.1	1622.84	5840.81
2019-08-20	2880	1611.59	5834.64
2019-08-21	2880.33	1609.83	5828.91
2019-08-22	2883.44	1613.46	5849.57
2019-08-23	2897.43	1615.56	5865.11
2019-08-26	2863.57	1600.8	5807.52
2019-08-27	2902.19	1628.12	5933.24
2019-08-28	2893.76	1625.19	5916.33
2019-08-29	2890.92	1620.86	5916.03
2019-08-30	2886.24	1610.9	5883.09
2019-09-02	2924.11	1652.29	5998.5
2019-09-03	2930.15	1660.43	6078.76
2019-09-04	2957.41	1669.41	6104.13
2019-09-05	2985.87	1689.05	6156.81
2019-09-06	2999.6	1692.24	6177.7
2019-09-09	3024.74	1733.23	6299.58
2019-09-10	3021.2	1725.31	6274.31
2019-09-11	3008.81	1703.54	6198.72
2019-09-12	3031.24	1710.57	6238.59
2019-09-16	3030.75	1714.37	6255.62
2019-09-17	2978.12	1677.99	6131.38
2019-09-18	2985.66	1679.31	6164.06
2019-09-19	2999.28	1705.6	6226.25
2019-09-20	3006.45	1705.05	6253.91
2019-09-23	2977.08	1684.32	6205.47
2019-09-24	2985.34	1694.6	6221.04
2019-09-25	2955.43	1672.65	6110.03
2019-09-26	2929.09	1623.79	5989.68
2019-09-27	2932.17	1647.53	6077.23
2019-09-30	2905.19	1627.55	5997.8
2019-10-08	2913.57	1616.58	5984.26
2019-10-09	2924.86	1622.42	5999.53
2019-10-10	2947.71	1666.97	6101.08
2019-10-11	2973.66	1666.83	6104.16
2019-10-14	3007.88	1679.38	6192.94
2019-10-15	2991.05	1660.89	6084.34
2019-10-16	2978.71	1656.37	6082.18
2019-10-17	2977.33	1658.26	6117.31
2019-10-18	2938.14	1648.63	6044.63
2019-10-21	2939.62	1644.51	6065.05
2019-10-22	2954.38	1666.87	6127.99
2019-10-23	2941.62	1650.29	6074.94
2019-10-24	2940.92	1653.87	6075.46
2019-10-25	2954.93	1675.34	6163.93
2019-10-28	2980.05	1704.42	6270.07
2019-10-29	2954.18	1686.58	6230.93
2019-10-30	2939.32	1684.08	6199.97
2019-10-31	2929.06	1671.31	6149.6
2019-11-01	2958.2	1687	6217.91
2019-11-04	2975.49	1699.92	6268.69
2019-11-05	2991.56	1713.29	6328.71
2019-11-06	2978.6	1703.02	6277.12
2019-11-07	2978.71	1715.58	6309.05
2019-11-08	2964.19	1711.22	6309.01
2019-11-11	2909.98	1673.13	6206.76
2019-11-12	2914.82	1671.44	6203.06
2019-11-13	2905.24	1681.79	6221.32
2019-11-14	2909.87	1692.58	6265.67
2019-11-15	2891.34	1674.78	6197.53
2019-11-18	2909.2	1682.49	6241.42
2019-11-19	2933.99	1729.08	6367.11
2019-11-20	2911.05	1719.67	6303.27
2019-11-21	2903.64	1713.2	6292.77
2019-11-22	2885.29	1679.8	6175.57
2019-11-25	2906.17	1661.77	6117.39
2019-11-26	2907.06	1679.08	6154.78
2019-11-27	2903.2	1674.39	6151.27
2019-11-28	2889.69	1673.8	6114.96
2019-11-29	2871.98	1664.9	6096.48
